# Supplementary material for: Cyclodextrin Polymers as Delivery Systems for Targeted Anti-Cancer Chemotherapy
Source: Molecules. 2021 Oct 6;26(19):6046. doi: 10.3390/molecules26196046 (PMC8512365; doi:10.3390/molecules26196046)
Supplement: Supplementary file 1 [file molecules-26-06046-s001.zip]

Archive with 1 entries (1 files):
- molecules-1322654-supplementary.pdf
